# Supplementary material for: A systematic review and meta-analysis of studies exploring prevalence of non-specific anxiety in undergraduate university students
Source: BMC Psychiatry. 2023 Apr 11;23:240. doi: 10.1186/s12888-023-04645-8 (PMC10088287; doi:10.1186/s12888-023-04645-8)
Supplement: Supplementary file 3 — Additional file 3. Dataset showing anxiety prevalence data from each included study. [file 12888_2023_4645_MOESM3_ESM.xlsx]

## Sheet: Sheet2
Additional File 3: Anxiety prevalence data from each included study, analysed using STATA
STUDY	COUNTRY	WORLD BANK CLASSIFICATION	COURSE OF STUDY	STUDY CONDUCTED DURING COVID-19 PANDEMIC	OUTCOME MEASURE USED TO ASSESS NON-SPECIFIC ANXIETY SYMPTOMS	CASES	TOTAL SAMPLE SIZE
Abdallah & Gabr (2014)	Egypt	Lower middle income	Medicine	No	DASS-A	297	379
Abdel Wahed et al (2017)	Egypt	Lower middle income	Medicine	No	DASS-A	284	442
Abeetha et al (2018)	India	Lower middle income	Mixture	No	GAD-7	62	323
Aboalshamat et al (2015)	Saudi Arabia	High income	Mixture	No	DASS-A	280	422
Al-Bahhawi et al (2018)	Saudi Arabia	High income	Mixture	No	DASS-A	422	642
Al-Khani et al (2019)	Saudi Arabia	High income	Medicine	No	DASS-A	27	95
Almhdawi et al (2018)	Jordan	Upper middle income	Mixture	No	DASS-A	546	838
Al-Shamlan et al (2020)	Saudi Arabia	High income	Medicine	No	GAD-7	166	523
Alvi et al (2010)	Pakistan	Lower middle income	Medicine	No	BAI	133	279
Amir Hamzah et al (2019)	Malaysia	Upper middle income	NR	No	DASS-A	968	1602
Asif et al (2020)	Pakistan	Lower middle income	NR	No	DASS-A	442	500
Awadalla et al (2020)	UAE	High income	Mixture	No	GAD-7	89	404
Azad et al (2017)	Pakistan	Lower middle income	Medicine	No	BAI	20	150
Azim et al (2019)	Pakistan	Lower middle income	Medicine	No	DASS-A	136	188
Bassols et al (2014)	Brazil	Upper middle income	Medicine	No	BAI	43	232
Basudan et al (2017)	Saudi Arabia	High income	Dentistry	No	DASS-A	165	247
Baykan et al (2012)	Turkey	Upper middle income	Medicine	No	DASS-A	97	193
Borst et al (2015)	Netherlands	High income	Medicine	No	BSI-ANG	264	951
Bunevicius et al (2008)	Lithuania	High income	Mixture	No	HADS-A	183	411
Cheng et al (2020)	China	Upper middle income	Mixture	No	SAS	166	645
Chernomas et al (2013)	Canada	High income	Nursing	No	DASS-A	135	437
Cheung et al (2016)	Hong Kong, China SAR	High income	Nursing	No	DASS-A	264	661
Cheung et al (2020)	Hong Kong, China SAR	High income	Mixture	No	DASS-A	2758	9479
Coker et al (2018)	Nigeria	Lower middle income	Medicine	No	DASS-A	23	240
Dalky & Gharaibeh (2019)	Jordan	Upper middle income	NR	No	DASS-A	459	600
Delara et al (2015)	Iran	Upper middle income	Health Studies	No	SCL-90-A	61	171
Eisenberg et al (2007)^	USA	High income	NR	No	PHQ-A	34	1181
El-Gilany et al (2019)	Egypt	Lower middle income	Medicine	No	SCL-90-A	116	900
Eller et al (2006)	Estonia	High income	Medicine	No	EST-Q	90	413
El-Matury et al (2018)	Indonesia	Upper middle income	Mixture	No	DASS-A	357	499
Fawzy & Hamed (2017)	Egypt	Lower middle income	Medicine	No	DASS-A	511	700
Fernandes et al (2015)	Brazil	Upper middle income	Nursing	No	BAI	129	205
Fortney et al (2016)	USA	High income	NR	No	GAD-7	135	765
Francis et al (2019)	Malaysia	Upper middle income	Medicine	No	HADS-A	247	622
Gaspersz et al (2012)	Netherlands	High income	Medicine	No	BSI-ANG	325	1180
Ge et al (2020)	China	Upper middle income	NR	Yes	GAD-7	251	2009
Islam et al (2020)	Bangladesh	Lower middle income	Mixture	No	GAD-7	244	400
Junaid et al (2020)	Saudi Arabia	High income	Medicine	No	BAI	97	247
Karaoglu & Seker (2010)	Turkey	Upper middle income	Medicine	No	HADS-A	59	290
Kebede et al (2020)	Ethiopia	Low income	Medicine	No	HADS-A	82	273
Knipe et al (2018)	UK (England)	High income	Mixture	No	GAD-7	311	1139
Kulsoom & Afsar (2015)	Saudi Arabia	High income	Medicine	No	DASS-A	278	442
Kumar et al (2019)	Pakistan	Lower middle income	Medicine	No	DASS-A	228	312
Kunwar et al (2016)	Nepal	Lower middle income	Medicine	No	DASS-A	221	538
Liu et al (1997)	China	Upper middle income	Medicine	No	SAS	67	537
Lun et al (2018)	Hong Kong, China SAR	High income	NR	No	GAD-7	599	1101
Mahroon et al (2018)	Bahrain	High income	Medicine	No	BAI	158	307
Marthoenis et al (2018)	Indonesia	Upper middle income	NR	No	GAD-7	73	266
Milić et al (2019)	Croatia	High income	Mixture	No	GAD-7	306	538
Moutinho et al (2017)	Brazil	Upper middle income	Medicine	No	DASS-A	283	761
Moutinho et al (2019)	Brazil	Upper middle income	Medicine	No	DASS-A	94	312
Mundia (2010)^	Brunei	High income	Education	No	DASS-A	44	68
Nahm et al (2020)	South Korea	Upper middle income	Veterinary Medicine	No	DASS-A	381	1063
Nakhostin-Ansari et al (2020)	Iran	Upper middle income	Medicine	Yes	BAI	123	323
Naz et al (2017)	Pakistan	Lower middle income	Dentistry	No	DASS-A	54	129
Nimkuntod et al (2016)	Thailand	Upper middle income	Medicine	No	DASS-A	55	213
Paudel et al (2020)	Nepal	Lower middle income	Mixture	No	DASS-A	290	618
Rab et al (2008)	Pakistan	Lower middle income	Medicine	No	HADS-A	38	87
Ramón-Arbués et al (2020)	Spain	High income	Mixture	No	DASS-A	254	1074
Saeed et al (2017)	Pakistan	Lower middle income	Mixture	No	DASS-A	235	404
Sahoo & Khess (2010)	India	Lower middle income	NR	No	DASS-A	99	405
Salem et al (2016)	Egypt	Lower middle income	Mixture	No	DASS-A	135	300
Samaranayake et al (2014)	New Zealand	High income	Mixture	No	GAD-7	254	1291
Samson (2019)	Nepal	Lower middle income	Nursing	No	DASS-A	496	680
Savitsky et al (2020)	Israel	High income	Nursing	Yes	GAD-7	92	215
Serra et al (2015)	Brazil	Upper middle income	Medicine	No	BAI	141	657
Shawahna et al (2020)	State of Palestine (West Bank)	Lower middle income	Medicine	No	BAI	134	286
Shen et al (2020)	China	Upper middle income	Medicine	No	SAS	972	4882
Simić-Vukomanović et al (2016)	Serbia	Upper middle income	Mixture	No	BAI	650	1940
Suarez et al (2020)	Colombia	Upper middle income	Medicine	No	SRQ-20-A	205	456
Syed et al (2018)	Pakistan	Lower middle income	Physiotherapy	No	DASS-A	183	267
Tabalipa et al (2015)	Brazil	Upper middle income	Medicine	No	BAI	93	262
Tayefi et al (2020)	Iran	Upper middle income	Mixture	No	BAI	161	560
Teh et al (2015)	Malaysia	Upper middle income	Medicine	No	DASS-A	220	397
Torres et al (2017)	Ecuador	Upper middle income	Mixture	No	PHQ-A	2	1092
Umeh & Bangirana (2017)	Uganda	Low income	Mixture	No	GAD-Q-IV	112	387
Van Der Walt et al (2020)	South Africa	Upper middle income	Medicine	No	HADS-A	217	473
Van Venrooij et al (2017)	Netherlands	High income	Medicine	No	SQ-48-ANXI	126	433
Wang et al (2020)^	China	Upper middle income	Mixture	Yes	SAS	3199	39725
Wege et al (2016)	Germany	High income	Medicine	No	GAD-7	11	590
Wong et al (2006)	Hong Kong, China SAR	High income	NR	No	DASS-A	3262	7915
Wörfel et al (2016)	Germany	High income	Mixture	No	GAD-2	274	1683
Zeng et al (2019)	China	Upper middle income	Nursing	No	DASS-A	227	544
^Sample was mix of undergraduates and postgraduates: table reports data for undergraduates only.
